# Supplementary material for: Determination of the [15N]-Nitrate/[14N]-Nitrate Ratio in Plant Feeding Studies by GC–MS
Source: Molecules. 2019 Apr 18;24(8):1531. doi: 10.3390/molecules24081531 (PMC6515077; doi:10.3390/molecules24081531)
Supplement: Supplementary file 1 [file molecules-24-01531-s001.zip]

Archive with 12 entries (12 files):
- Supplementary File S11.xlsx
- Supplementary File S12.xlsx
- Supplementary File S1.xlsx
- Supplementary File S2.xlsx
- Supplementary File S3.xlsx
- Supplementary File S4.xlsx
- Supplementary File S5.xlsx
- Supplementary File S6.xlsx
- Supplementary File S7.xlsx
- Supplementary File S8.xlsx
- Supplementary File S9.xlsx
- Supplementary File S10.xlsx
