# Supplementary material for: Determination of the [15N]-Nitrate/[14N]-Nitrate Ratio in Plant Feeding Studies by GC–MS
Source: Molecules. 2019 Apr 18;24(8):1531. doi: 10.3390/molecules24081531 (PMC6515077; doi:10.3390/molecules24081531)
Supplement: Supplementary file 1 [file molecules-24-01531-s001.zip › Supplementary File S11.xlsx]

## Sheet: Composition of the medium
Supplementary File S11: Composition and preparation of the medium
Composition of the medium
Macroelements
K+	approx. 9.0	mM	Note: since KOH was used to set the pH, the potassium concentration cannot be excatly calculated.
Mg2+	2.00016	mM
Ca2+	9.99864	mM
NO3-	2.5	mM
H2PO4-	0.500037	mM
SO42-	4.50141	mM
Cl-	20.0064	mM
Microelements
Fe3+	13.6221	µM
Mn2+	9.14603	µM
Zn2+	0.765111	µM
Cu2+	0.200248	µM
MoO42-	0.371978	µM
B(OH)4-	46.2559	µM
Buffer
MES	5	mM

## Sheet: Preparation of the medium
Supplementary File S11: Composition and preparation of the medium
Preparation of the medium
Compound	Formula	Stock	Stock	Stock required
		preparation	concentration	for 4 L medium
		g/l	mM	ml/l
Potassium sulphate	K2SO4	87.14	500.057	20
Sodium iron EDTA	C10H12N2NaFeO8	1	2.72442	20
Magnesum sulphate heptahydrate	MgSO4∙7H2O	246.5	1000.08	8
Calcium chloride dihydrate	CaCl2∙2H2O	147	999.864	40
Potassium dihydrogen phosphate	KH2PO4	136.1	1000.07	2
Boric acid	H3BO3	2.86	46.2559	4
Manganese(II) chloride tetrahydrate	MnCl2∙4H2O	1.81	9.14603	4
Zinc sulphate heptahydrate	ZnSO4∙7H2O	0.22	0.765111	4
Cupric sulphate pentahydrate	CuSO4∙5H2O	0.05	0.200248	4
Sodium molymdate dihydrate	Na2MoO4∙2H2O	0.09	0.371978	4
4-Morpholineethanesulfonic acid
The required volumues of stocks were added to approximately 3.5 l deionized water containing 3.90 g MES (4-morpholineethanesulfonic acid ).
If required, 10 ml 1 M [14N]-potassium nitrate (usual potassium nitrate; 1.01 g/10 ml) or [15N]-potassium nitrate (15N-enriched potassium nitrate, >98 mol%; 1.02 g/10 ml) were added.
Deionized water was added to reach a volume of 4 l and the pH was set to 5.8 with 1 M potassium hydroxide.
