# Supplementary material for: Determination of the [15N]-Nitrate/[14N]-Nitrate Ratio in Plant Feeding Studies by GC–MS
Source: Molecules. 2019 Apr 18;24(8):1531. doi: 10.3390/molecules24081531 (PMC6515077; doi:10.3390/molecules24081531)
Supplement: Supplementary file 1 [file molecules-24-01531-s001.zip › Supplementary File S12.xlsx]

## Sheet: Calculation of standards
Supplementary File 12: Standards for quantification of [15N]-nitrate content
Stocks
Compound		Concentration	Isotope purity
		mM	%
[14N]-Nitrate		1	99.634	(natural abundance)
[15N]-Nitrate		1	99
Total volume		5	ml
Standards
No	[14N]-Nitrate	[15N]-Nitrate	[14N]-Nitrate	[15N]-Nitrate	Total	15N/(15N+14N)
	µl	µl	mM	mM	mM	mol%
St1	1000	0	0.199268	0.000732	0.2	0.366
St2	990	10	0.197295	0.00270468	0.2	1.35234
St3	980	20	0.195323	0.00467736	0.2	2.33868
St4	950	50	0.189405	0.0105954	0.2	5.2977
St5	500	500	0.100634	0.099366	0.2	49.683
St6	800	200	0.159814	0.0401856	0.2	20.0928
St7	600	400	0.120361	0.0796392	0.2	39.8196
St8	400	600	0.0809072	0.119093	0.2	59.5464
St9	200	800	0.0414536	0.158546	0.2	79.2732
St10	0	1000	0.002	0.198	0.2	99
