# Supplementary material for: Determination of the [15N]-Nitrate/[14N]-Nitrate Ratio in Plant Feeding Studies by GC–MS
Source: Molecules. 2019 Apr 18;24(8):1531. doi: 10.3390/molecules24081531 (PMC6515077; doi:10.3390/molecules24081531)
Supplement: Supplementary file 1 [file molecules-24-01531-s001.zip › Supplementary File S7.xlsx]

## Sheet: LOD and LOQ
Supplementary File S7: LOD and LOQ
Measurement	m/z 148+149+150	m/z 149+150	m/z (149+150)/(148+149+150)
no.	Area	Area	Area/Area
1	82630	8684	0.105095
2	101800	10510	0.103242
3	96990	10230	0.105475
4	95640	9902	0.103534
5	96730	10030	0.103691
6	106900	10760	0.100655
7	108100	10820	0.100093
8	87570	8847	0.101028
9	99340	10310	0.103785
		Average	0.102955
		SD	0.00192923
		Slope (a)	0.008873
		LOD (3*SD/a)	0.652283	mol%
		LOQ (10*SD/a)	2.17428	mol%

## Sheet: Nitrate in leaves
Supplementary File S7: Nitrate in C. crepidioides leave samples quantified by ion-pair chromatography
Sample	Nitrate	Nitrate
no.	mg/l	mM
A1	15.24	0.245779
A2	29.84	0.481236
A3	22.91	0.369474
A4	20.55	0.331414
A5	26.24	0.423178
A6	15.13	0.244005
A7	15.13	0.244005
A8	14.7	0.23707
A9	37.72	0.608318
A10	13.23	0.213363
A11	25.11	0.404954
A12	7.09	0.114342
Note: sample numbers correspond to the leaf number with A1 beeing the oldest true leaf and A12 beeing the youngest leaf.
From each leaf, discs with a diameter of 8 mm were sampled, extracted with 150 µl distilled water in a shaker set to
95°C and 1400 rpm for 30 min.
The plants were growing in Hoagland solution for 35 d.
